# Supplementary material for: The Role of β-Core Fragment hCG in Embryo Implantation and Early Pregnancy
Source: Int J Mol Sci. 2025 Aug 18;26(16):7974. doi: 10.3390/ijms26167974 (PMC12387010; doi:10.3390/ijms26167974)
Supplement: Supplementary file 1 [file ijms-26-07974-s001.zip]

Archive with 1 entries (1 files):
- ijms-3766433-supplementary.pdf
